# Supplementary material for: TRIB3 promotes MYC-associated lymphoma development through suppression of UBE3B-mediated MYC degradation
Source: Nat Commun. 2020 Dec 9;11:6316. doi: 10.1038/s41467-020-20107-1 (PMC7725785; doi:10.1038/s41467-020-20107-1)
Supplement: Supplementary file 4 — Source Data [file 41467_2020_20107_MOESM4_ESM.xlsx]

## Sheet: Fig 1.data
Fig 1a. TRIB3 Expression (GSE6338)			Fig 1b. TRIB3 Expression			Fig 1c. TRIB3 copy number			Fig 1g. Spleen Weight (g)							Fig 1h. Lymph Nodes (LNs) (g)							Fig 1i. Percent survival (0:alive, 1:dead)				Fig 1k. Percent survival (0:alive, 1:dead)
T-Lymphocyte	Peripheral T-Cell Lymphoma		B lymphocytes	DLBCL		Lymphoid Tissue	Marginal Zone B-Cell Lymphoma		WT	MycEm	MycEmCrelckTrib3F/+	MycEmCrelysmTrib3F/+	MycEmCreCD19Trib3F/+	MycEmCreCD19Trib3F/F		WT	MycEm	MycEmCrelckTrib3F/+	MycEmCrelysmTrib3F/+	MycEmCreCD19Trib3F/+	MycEmCreCD19Trib3F/F		Day	MycEm	MycEmCreCD19Trib3F/+		Day	Vehicle	Tamoxifen
0.44503	0.88112		-0.825	3.4872		-0.1528	0.0274		0.0906	0.92	1.86	1.423	0.1906	0.2306		0.0906	0.1005	0.1928	0.2305	0.0506	0.0406		119	1			70	1
0.38136	0.94639		-0.3302	2.7352		-0.1076	0.15		0.106	0.762	0.9412	1.0412	0.0211	0.2311		0.0506	0.1179	0.2412	0.1779	0.0211	0.0111		84	1			98	1
0.56347	1.0606		-0.32895	2.0229		-0.106	-0.0834		0.0211	0.369	0.878	1.0271	0.1944	0.0944		0.0211	0.1493	0.178	0.2993	0.0244	0.0306		98	1			99	1
0.64377	1.06504		-0.0029	1.5787		-0.0991	-0.0596		0.0944	0.92	0.1651	0.5312	0.1865	0.2865		0.0944	0.2837	0.2651	0.2738	0.0865	0.0675		99	1			90	1
0.80251	1.13113		0.1718	1.43975		-0.0186	-0.0594		0.0865	0.9862	0.571	0.4478	0.0496	0.0796		0.0865	0.1832	0.271	0.2312	0.0136	0.04		90	1			60	1
0.89645	1.15636		0.5459	1.3905		-0.0819	-0.0388		0.0496	1.1369	1.1312	0.5641	0.0965	0.665		0.0496	0.2378	0.2312	0.1378	0.0155	0.0504		30	1			91	1
0.95573	1.30255		0.66	1.3217		-0.0687	-0.03221		0.0965	1.2217	0.7478	0.5271	0.0937	0.5937		0.0965	0.2983	0.1478	0.0983	0.097	0.083		60	1			69	1
1.00376	1.34064		1.3623	1.2693		-0.0662	-0.0213		0.1865	0.9862	0.871	1.0312	0.1406			0.0141	0.2347	0.2851	0.1347	0.0336			91	1			55	1
1.04538	1.47261		1.3718	1.23325		-0.0655	-0.0178		0.1496	1.1369	1.2312		0.4965			0.0874	0.4812	0.1923		0.0105			69	1			180	0
1.29197	1.56382			1.1795		-0.046	-0.016		0.1765	1.2217	0.917		0.3907			0.0385	0.3378	0.2305		0.197			44	1			180	0
0.98559	1.66032			1.15148		-0.0407	-0.012			0.8908							0.1283						184	1			180	0
1.05776	1.68056			1.1388		-0.04	-0.0085			0.7746							0.0837						240	0			180	0
1.31018	1.78698			1.0401		-0.0391	-0.0065			0.6902							0.1735						240	0			180	0
1.64634	1.82685			0.99055		-0.0382	-0.0035																240	0			180		0
0.53095	1.89561			0.9559		-0.0377	-0.0022																240	0			180		0
0.8469	1.97431			0.9427		-0.0366	-0.0018																30		1		180		0
0.94634	2.06437			0.92375		-0.0345	-0.001																180		1		180		0
1.55169	2.08899			0.91735		-0.0328	0.0006																240		0		180		0
1.63318	2.37101			0.90935		-0.0309	0.0016																240		0		180		0
1.37754	2.61124			0.9091		-0.0294	0.0043																240		0		180		0
	2.61427			0.909		-0.0273	0.0053																240		0		180		0
	2.63446			0.9041		-0.0272	0.0081			0.00106824													240		0		180		0
	2.77859			0.85623		-0.0263	0.0131																240		0		180		0
	2.80329			0.8044		-0.0192	0.0365																240		0		180		0
	2.85983			0.79865		-0.0186	0.0457																240		0		180		0
	2.94188			0.79135		-0.0155	0.1294																240		0
	3.08146			0.7596		-0.0148	0.1244																240		0
	3.57591			0.7253		-0.0147	0.1123
	2.10203			0.7103		-0.0125	0.1033
	2.10847			0.7093		-0.0096	0.0924
	2.41905			0.6638		-0.008	0.0756
	2.63222			0.663		-0.008	0.0616
	2.66236			0.65625		-0.0059	0.0614
	3.22638			0.6452		-0.0054	0.0608
	1.2447			0.6311		-0.0042	0.0579
	1.346			0.6081		-0.0001	0.0578
	1.67297			0.5864		-0.0005	0.0493
	1.84721			0.5805		-0.0008	0.0521
	2.12428			0.5739		-0.0009	0.0476
	2.93055			0.56855		0.0018	0.0468
				0.557		0.0027	0.0436
				0.5391		0.0029	0.0416
				0.528		0.0036	0.0404
				0.52435		0.0048	0.0402
				0.4961		0.0056	0.0333
				0.49365		0.0127	0.0323
				0.4899		0.0134	0.0312
				0.4898		0.0148	0.0293
				0.4861		0.022	0.0286
				0.47195		0.0281	0.0285
				0.4703		0.0295	0.0284
				0.4623		0.0327	0.0278
				0.4502		0.0776	0.025
				0.43448		0.1259	0.0245
				0.4193		0.0274	0.0213
				0.40545			0.0209
				0.40315			0.0208
				0.3712			0.0207
				0.3706			0.0196
				0.3689
				0.35015
				0.34562
				0.3372
				0.3363
				0.32
				0.2932
				0.2884
				0.2852
				0.27845

## Sheet: Fig 2.data
Fig 2b. Ki67-positve cells (%)			Fig 2c. CFU numbers per well			Fig 2d. MycEm					Fig 2d. MycEmCreCD19Trib3F/+					Fig 2f CFU numbers per well									Fig 2j. MYC transcriptional activity
MycEm	MycEmCreCD19Trib3F/F		MycEm	MycEmCreCD19Trib3F/+		Day	5*105	5*104	5*103		Day	5*105	5*104	5*103		DLBCL (T69)		PTCL (T144)		Burkitt (T4)		Burkitt (T5)			CtrlCas9	TRIB3Cas9	Ctrl	TRIB3OE
50.3	34.8		224	83		23	1				23	1				CtrlCas9	TRIB3Cas9	CtrlCas9	TRIB3Cas9	CtrlCas9	TRIB3Cas9	CtrlCas9	TRIB3Cas9		0.9854	0.0917	0.9098	2.1563
53.2	27.3		237	76		24	1				23	1				137	73	165	119	126	73	134	64		1.0837	0.0736	1.0003	2.0879
48.5	29.2		212	70		32	1				24	1				140	80	170	117	110	69	121	69		0.9708	0.0537	0.9054	2.2376
						42	1				25	1				129	69	169	113	134	76	119	60
						46	1				33	1
						48	1				46	1
						60	1				70	0
						60	1				70	0				0.00342027
						29		1			11		1
						31		1			33		1
						33		1			38		1
						38		1			70		0
						40		1			70		0
						70		0			70		0
						70		0			70		0
						70		0			70		0
						27			1		31			1
						28			1		44			1
						39			1		70			0
						70			0		70			0
						70			0		70			0
						70			0		70			0
						70			0		70			0
						70			0		70			0

## Sheet: Fig 3.data
Fig 3b. Relative MYC Level								Fig 3c. Relative MYC Level											Fig 3h. Relative MYC Level
Min	Ad-GFP			Ad-TRIB3				Min	CtrlCas9			TRIB3Cas9			TRIB3Cas9 + MG132				Min	Con-HA + Con-Flag			Con-HA + UBE3B-Flag			UBE3B-Flag +TRIB3-HA
0	100	100	100	120	104	127		0	100	100	100	100	100	100	100	100	100		0	100	100	100	100	100	100	100	100	100
30	64.4881	53.6675	84.26	106.584	97.9	92.6825		30	84.967	67.386	70.268	37.298	17.273	40.203	98.263	90.623	79.273		5	94.4881	93.6675	94.26	87.1531	95	87.25	98.389	101.239	107.085
60	35.576	41.08	38.27	81.241	72.1352	78.6946		60	63.9	37.273	57.923	20.237	10.123	30.237	88.3704	99.273	80.237		15	95.576	81.08	88.27	46.0342	63.683	51.78	86.0342	93.683	101.78
90	49.517	22.46	32.606	75.2492	66.3227	50.6889		120	18.876	36.237	29.384	16.2639	19.237	10.2703	90.238	89.2703	97.237		30	69.517	62.46	72.606	31.041	26.808	34.77	101.041	86.808	94.77
120	18.86	10.1551	16.8772	50	65.4822	70.7664		180	4.0194	17.238	14.392	9.273	1.273	4.273	89.237	90.283	98.263		45	58.86	40.1551	46.8772	20.062	16.33	27.813	110.062	96.33	97.813
240	20.518	15.096	5.86	43.512	54.8989	38.0969		240	2.68	1.239	0.386	1.2703	8.238	0.273	74.283	80.237	77.237		60	31.518	25.096	40.86	6.26	0.432	0.635	96.26	90.7899	109.635

## Sheet: Fig 4.data
Fig 4e. CFU numbers per well			Fig 4h. Spleen Weight (g)					Fig 4j. Ki67 positive cells (%)					Fig 4m. Percent survival																	Fig 4o. Percent survival				Fig 4q. CFU numbers per well
Ctrl	UBE3BOE		Ad-GFP	Ad-Ube3bOE	Ad- Trib3OE	Ad-Ube3bOE + Trib3OE		Ad-GFP	Ad-Ube3bOE	Ad- Trib3OE	Ad-Ube3bOE + Trib3OE		Ad-GFP				Ad-Trib3OE				Ad-Ube3bOE				Ad-Ube3bOE+Trib3OE					MycEmCreCD19Trib3F/+				MycEm	MycEmCreCD19Trib3F/+
203	149		0.92	0.1179	0.3985	0.408		79.3	38.2	85.3	83.5		Day	5*105	5*104	5*103	Day	5*105	5*104	5*103	Day	5*105	5*104	5*103	Day	5*105	5*104	5*103		Day	CtrlCas9	Ube3bCas9			CtrlCas9	Ube3bCas9
211	140		0.862	0.0996	0.7165	0.204		80.4	36.9	86.6	87.3		19	1			23	1			23	1			28	1				70	1			220	86	115
220	133		1.369	0.1178	0.853	0.6422		77.3	39.7	89.4	85.6		23	1			23	1			24	1			31	1				85	1			225	70	105
			1.2217	0.3179	1.1264	0.5208		76.4	37.1	88.2	86.9		23	1			23	1			40	1			31	1				108	1			199	85	96
			0.92	0.0996	0.6665	0.6204		76.5	38.8	86.8	87.2		27	1			23	1			70	0			31	1				110	1			230	56	121
			0.7862	0.1178	0.5353	0.8122		81.3	38.4	89.1	85		27	1			23	1			70	0			32	1				115	1			195	79	136
			0.669	0.1545	0.7786	0.8707							30	1			23	1			70	0			35	1				123	1			209	99	157
			0.7217	0.1058	0.5687	0.8303		1.3524e-12					30	1			24	1			70	0			39	1				175	1
													32	1			70	0			70	0			45	1				210	0
													19		1		21		1		23		1		25		1			210		0
													28		1		24		1		41		1		28		1			210		0		0.00418617
								Fig 4l. CFU numbers per well					28		1		25		1		41		1		34		1			210		0
								Ad-GFP	Ad-Ube3bOE	Ad- Trib3OE	Ad-Ube3bOE + Trib3OE		31		1		31		1		70		0		36		1			210		0
								220	86	252	225		31		1		38		1		70		0		45		1			210		0
								225	100	233	199		32		1		39		1		70		0		46		1			210		0
								199	85	242	186		50		1		45		1		70		0		70		0			210		0
								230	56	242	144		50		1		50		1		70		0		70		0			210		0
								195	79	115	185		30			1	31			1	25			1	26			1
								209	99	185	252		33			1	34			1	42			1	27			1
													33			1	41			1	70			0	33			1
													34			1	42			1	70			0	40			1
													34			1	43			1	70			0	70			0
													43			1	45			1	70			0	70			0
													52			1	50			1	70			0	70			0
													70			0	70			0	70			0	70			0

## Sheet: Fig 6.data
Fig 6c. Response unit × 103								Fig 6f. MYC/UBE3B foci per cell			Fig 6i. Relative MYC level								Fig 6j. Relative MYC level								Fig 6k. MYC transcriptional activity			Fig 6o. CFU numbers per well
Con (nM)	Scramble (10 mM)			CM4 (10 mM)				PCM4 (0 Min)	PCM4 (30 Min)		Min	PCON			PCM4				Min	PCON			PCM4				PCON	PCM4		PCON-P1	PCM4-P1	PCON-P2	PCM4-P2
0.750123	0.39699	0.367411	0.368968	0.295797	0.370524	0.375195		9	25		0	100	100	100	100	100	100		0	100	100	100	100	100	100		17.6	0.8		155	89	389	10
1.49485	0.401661	0.428127	0.378308	0.373638	0.35807	0.367411		5	22		5	94.881	96.675	90.26	57.1531	35	67.25		30	97.6	87.5	93.6	77.1	67.6	70.2		15.4	1.1		160	93	380	7
1.79588	0.443695	0.457707	0.465491	0.432797	0.23684	0.4219		4	23		15	75.76	81.08	88.27	26.0342	33.683	31.78		60	85.3	91.4	98.9	16.2	13.3	11.5		19.8	1.1		147	87	383	11
2.09691	0.482616	0.463934	0.559025	0.482616	0.504411	0.414115		3	19		30	59.17	72.46	42.606	21.041	16.808	24.77		90	99.8	92	96.6	20.5	16.8	14.77
2.39794	0.722367	0.730151	0.778412	0.453867	0.428957	0.486923		3	20		45	48.86	55.1	48.772	10.062	16.33	7.813		120	98.1	90.7	98.4	20.2	26.3	17.8
2.69897	0.999482	1.0711	1.08822	0.585107	0.55314	0.694344		3	17		90	41.18	55.096	30.86	7.26	4.32	0.35		240	91.9	90.6	90.6	27.8	24.2	20.8		0.00583948			0.0011524	0.000170537	3.40341e-05	#DIV/0!
3	1.14085	0.927868	0.982356	0.738143	0.87857	0.61863		3	17
3.30103	1.13648	1.01194	1.17519	0.829788	1.16492	0.878049		2	16
3.69897	1.096	0.95589	1.18827	1.17551	1.17364	0.88272		2	15
5	1.42294	1.00882	0.941879	0.954334	0.825117	1.08469		2	14
								2	13
								2	12
								2	12
								1	12
								1	11
								1	11
								0	10
								0	9
								0	9
								0	8
								3.74309e-13

## Sheet: Fig 7 and 8.data
Fig. 7b Spleen weight (g)					Fig. 7c LN weight (g)					Fig. 7d Ki67 positive cells (%)					Fig. 7e PCON				Fig. 7e PCM4 (2 mg/kg)					Fig 7h. Percent survival of MycEm mice					Fig. 8f Tumor growth curve of DLBCL T1
PCON	PCM4 (1 mg/kg)	PCM4 (2 mg/kg)	PCM4 (5 mg/kg)		PCON	PCM4 (1 mg/kg)	PCM4 (2 mg/kg)	PCM4 (5 mg/kg)		PCON	PCM4 (1 mg/kg)	PCM4 (2 mg/kg)	PCM4 (5 mg/kg)		Day	5*105	5*104	5*103	Day	5*105	5*104	5*103		Day	Vehicle	DOX + PCON	DOX+PCM4		Day	CTRL						PCM4						DOX						DOX+PCM4
0.92	0.1169	0.2549	0.0447		0.1005	0.0774	0.0555	0.0485		92.8571	20	5.88235	0		28	1			28	1				92	1				0	100	100	100	100	100	100	100	100	100	100	100	100	100	100	100	100	100	100	100	100
0.762	0.2548	0.0681	0.0651		0.1179	0.0608	0.0651	0.049		100	9.09091	0	0		29	1			70	0				98	1				5	54.03	119.65	50.27	72.2	59.55	84.93	41.44	67.21	93.22	85.26	20.53	32.24	48.04	34.97	85.48	72.06	43.47	79.72	132.77	30.12
0.369	0.0741	0.0756	0.0484		0.1493	0.0556	0.068	0.0425		91.6667	27.2727	0	0		31	1			70	0				99	1				9	159.19	84.1	127.87	66.28	97.87	66.28	130.58	125.95	23.52	144	53.43	55	21.44	113.5	79.17	135	136	97	94	117.48
0.92	0.3501	0.261	0.1652		0.2005	0.0944	0.0105	0.0285		100	10	5.88235	0		38	1			70	0				90	1				14	165.69	69.5	137.45	165.55	137.45	265.55	153.59	213.77	110.74	74.63	140.74	146.3	119.48	154.8	122.56	155.93	22.56	55.93	112.19	110.72
0.0862	0.1602	0.0965	0.1691		0.1179	0.0402	0.0134	0.0105		90.9091	0	0	0		41	1			70	0				91	1				19	153.09	219.74	198.53	139.48	319.74	298.53	525	139.31	136.26	216.23	276.26	286.23	68.3	56.56	76.14	18.3	151.56	187.14	74.63	106.23
1.1369	0.2654	0.298	0.03125		0.1493	0.0256	0.0106	0.0125		92.8571	11.7647	20	0		42	1			70	0				69	1
0.2217	0.1235	0.0321	0.0456		0.2012	0.1402	0.1025	0.09		83.3333	18.75	13.3333	5.88235		45	1			70	0				44	1
										87.5	10	15.3846	23.0769		50	1			70	0				180	0				Fig. 8b Tumor growth curve of DLBCL T69
										93.75	16.6667	6.66667	9.09091		31		1		31		1			180	0				Day	CTRL						PCM4						DOX						DOX+PCM4
										92.3077	17.6471	8.33333	11.1111		34		1		70		0			180	0				0	100	100	100	100	100	100	100	100	100	100	100	100	100	100	100	100	100	100	100	100
															38		1		70		0			100		1			5	113.05	103.18	93.77	142.84	87.09	294.84	174.36	88.35	109.28	99.2	124.45	75.09	74.36	88.35	124.28	59.04	164.45	75.809	91.84	93.32
0.00384345															46		1		70		0			104		1			9	191.08	80.25	135.68	156.35	194.4	221.78	0	119.46	124.93	127.21	155.82	154.25	82.94	0	139.45	149.04	135.78	94.77	145.96	120.25
															70		0		70		0			110		1			14	107.35	132.78	275.64	173.25	107.75	249.58	120.95	158.94	128.99	88.72	189.25	177	120.25	158.94	128.25	88.82	153.58	94	111.12	137.77
										1.13742e-09					70		0		70		0			114		1			19	258.12	367.75	332.73	324.75	359.44	391.58	302.55	204.76	238.38	194.77	0	207.7	350	299.45	201.14	374.45	253.98	194.77	205.88	199.45
															70		0		70		0			180		0
															70		0		70		0			180		0
															31			1	39			1		180		0
															41			1	70			0		180		0			Fig. 8b Tumor growth curve of DLBCL T64
															70			0	70			0		180		0			Day	PCON						PCM4						DOX						DOX+PCM4
															70			0	70			0		180		0			0	50	50	50	50	50	50	50	50	50	50	50	50	50	50	50	50	50	50	50	50
															70			0	70			0		101			1		5	189.75	154.25	127.08	110.88	191.19	163.35	190.05	154.25	117.08	110.88	116.15	133.5	139.24	78.32	109.42	70.34	131.72	149.04	133.56	125.02
															70			0	70			0		115			1		9	268.54	152.1	210.92	243.68	198.98	221.78	144.82	99.44	151.52	81.72	189.23	94.77	98.2	199.14	51.52	181.92	89.25	94.07	133.12	108.9
															70			0	70			0		151			1		14	393.66	210.26	275.64	202.18	159.44	249.13	135.68	39.6	138.84	131.2	89.75	77.13	251.68	396.37	138.34	241.12	189.27	94.47	165.2	56.35
															70			0	70			0		180			0		19	693.66	410.86	568.4	280.09	597.44	491.55	235.18	490.36	238.34	241.12	192.14	247.47	235.16	390.96	238.34	141.31	123.75	194.25	65.72	156.31
																								180			0
																								180			0
																								180			0		Fig. 8b Tumor growth curve of TLBLT123
																								180			0		Day	PCON						PCM4						DOX						DOX+PCM4
																								180			0		0	100	100	100	100	100	100	100	100	100	100	100	100	100	100	100	100	100	100	100	100
																								180			0		5	30	160	30	50	140	140	70	30	30	30	30	20	10	60	80	100	130	10	10	20
																													9	180	130	110	230	350	350	180	110	70	70	170	0	10	200	90	30	90	30	130	190
																													14	120	210	130	390	290	290	180	70	100	60	160	200	10	130	220	120	220	120	110	50
																													19	310	240	250	380	400	400	130	210	310	160	130	290	160	210	310	120	190	100	140	130
																													Fig. 8b Tumor growth curve of PTCLT144
																													Day	PCON						PCM4						DOX						DOX+PCM4
																													0	100	100	100	100	100	100	100	100	100	100	100	100	100	100	100	100	100	100	100	100
																													5	152.8	27.66	112.96	53.24	86.28	159.95	120.25	132.09	122.93	124.93	80.31	98.31	183.65	126.85	110.46	75.54	84.7	78.32	118.58	164.12
																													9	83.18	192.85	169.05	17.56	189.75	210.26	137.77	67.62	117.15	93.66	97.34	0	181.76	71.65	71.65	99.45	116.94	0	137.26	137.67
																													14	273.28	202.61	191.96	234.4	187.88	0	132.55	58.75	111.28	119.72	195.92	0	162.08	178.55	149.75	134.05	71.56	0	82.42	109.33
																													19	140	173.65	250.43	249.58	401.85	266.55	126.14	125.31	136.62	273.68	0	0	152.13	104.97	171.35	366.35	0	0	88.98	119.02
																													Fig. 8c Tumor growth curve of DLBCLT156
																													Day	PCON						PCM4						DOX						DOX+PCM4
																													0	100	100	100	100	100	100	100	100	100	100	100	100	100	100	100	100	100		100	100
																													5	130.91	0.01	65.55	32	87.5	76.5	151.81	57.64	120.9	99.59	34.46	21.07	49.49	32	38.93	64.05	143.1		97.51	36.71
																													9	99.08	151.73	172.97	102.44	360	208	53.05	119.14	51.25	106	90	45	139.2	99.89	78.56	90	140		98.06	127.6
																													14	108	114.1	157.11	270	307	308	35.48	88.83	187	90	144	184	97.69	133.96	187	95	176		70.27	85.4
																													19	284.3	187	209	304	408	455	169.5	130.35	178	220	109	207	220.23	278	206	227	167		190.54	107
																													Fig. 8c Tumor growth curve of DLBCLT169
																													Day	PCON						PCM4						DOX						DOX+PCM4
																													0	100	100	100	100	100	100	100	100	100	100	100	100	100	100	100	100	100	100	100	100
																													5	243.52	119.6	59.75	71.12	96.05	160.71	13.91	16.38	147.08	107.92	76.26	70.71	50.6	9	98.5	40.51	52.04	0	8.66	153.09
																													9	68.17	97.56	171.94	156.67	181.94	176.67	110.23	64.39	137.31	100.23	164.39	107.31	86.2	118.7	24.41	96.2	108.7	44.41	124.43	12.44
																													14	210.94	133.26	149.85	220.94	233.26	249.85	67.18	127.62	77.18	117.62	57.18	97.62	132.26	44.56	102.26	54.56	112.26	64.56	12.13	43.76
																													19	240.08	333.26	249.85	320.94	333.26	349.85	121.49	87.07	111.49	97.07	101.49	107.07	44.66	54.09	102.3	176.3	180	139	16.69	26.69
																													Fig. 8c Tumor growth curve of FLT174
																													Day	PCON						PCM4						DOX						DOX+PCM4
																													0	100	100	100	100	100	100	100	100	100	100	100	100	100	100	100	100	100	100	100	100
																													5	50.98	140.87	20.34	10.17	140.08	30.93	40.09	140.23	10.34	200.27	50.05	170.9	100.02	110.09	110.89	30	20	80.22	43.29	23.28
																													9	130.09	270.09	270.18	20.37	280.47	110.09	70.29	320.98	110.37	220.19	30.19	20.25	180.01	120.35	122.87	110.78	80.56	190.81	64.78	29.19
																													14	650.47	50.67	20.09	200.98	380.78	290.1	180.12	70.22	490.34	110.26	350.08	10.09	270.17	240.87	430.23	360.95	170.28	0	67.44	69.08
																													19	390.78	400.37	580.12	450.19	370.03	200.18	280.57	190.98	170.27	280.1	260.9	180.19	160.28	290.11	390.16	400.28	280.29	90.28	208.39	144.27
																													Fig. 8g Tumor growth curve of TCLT3
																													Day	PCON						PCM4						DOX						DOX+PCM4
																													0	100	100	100	100	100	100	100	100	100	100	100	100	100	100	100	100	100	100	100	100
																													5	51.23	139.37	22.78	108.47	134.78	29.88	41.29	140.9	10.88	200.81	51.67	171.08	100.08	111.98	107.43	31.44	19.38	75.87	144.99	16.28
																													9	130.89	270.89	267.71	122.78	279.36	110.37	77.54	321.09	109.37	219.54	33.28	17.29	181.21	119.29	124.28	106.89	80.67	189.23	92.98	28.19
																													14	211.98	397.97	510.34	314.29	217.37	191.27	390.67	237.99	162.89	320.68	200.88	111.09	220.19	169.33	210.34	188.98	100.01	180.09	232.01	79.08
																													19	450.27	440.78	118.23	198.37	380.18	287.44	180.44	270.76	490.01	112.09	353.56	346.88	272.98	238.09	234.76	256.68	172.89	219.78	161.19	169.09
																													Fig 8 Tumor weight (g)
																													DLBCLT64				DLBCLT69				PTCLT144				TLBLT123				FLT174				DLBCLT169
																													PCON (g)	PCM4 (g)	DOX (g)	DOX+PCM4 (g)	PCON (g)	PCM4 (g)	DOX (g)	DOX+PCM4 (g)	PCON (g)	PCM4 (g)	DOX (g)	DOX+PCM4 (g)	PCON (g)	PCM4 (g)	DOX (g)	DOX+PCM4 (g)	PCON (g)	PCM4 (g)	DOX (g)	DOX+PCM4 (g)	PCON (g)
																													0.2991	0.2413	0.261	0.1798	0.3849	0.1275	0.1668	0.1453	0.3085	0.245	0.2809	0.1713	0.432	0.1	0.189	0.1038	0.0672	0.2336	0.7124	0.0881	0.294
																													0.4061	0.1157	0.3008	0.1984	0.2797	0.22	0.1818	0.1568	0.4132	0.18	0.2375	0.178	0.232	0.1952	0.2728	0.12	0.35	0.4451	0.4697	0.0403	0.2881
																													0.3464	0.3246	0.2577	0.0942	0.3257	0.2064	0.2198	0.1382	0.3602	0.3349	0.3618	0.1501	0.57	0.3462	0.2192	0.0952	0.8552	0	0.3947	0	0.1124
																													0.4284	0.221	0.3598	0.225	0.2208	0.3075	0.2789	0.1128	0.3782	0.3086	0.2534	0.1923	0.8459	0.3178	0.3	0.0303	0.427	0.2019	0	0.0462	0.1326
																													0.2177	0.258	0.161	0.0798	0.3849	0.2012	0.2198	0.1653	0.4278	0.3612	0.2467	0.1123	0.3177	0.3849	0.161	0.0798	0.2177	0.6584	0.161	0.0798	0.3881
																													0.5464	0.2442	0.1008	0.1984	0.2797	0.2	0.2789	0.2568					0.64	0.1442	0.1008	0.1984	0.5464	0.1442	0.1008	0.0984	0.2419
																													0.3284	0.1563	0.2577	0.0942
																													0.4177	0.1581	0.2598	0.125
																																	0.0147517								0.020929				0.0763912				0.0125915
[truncated: 19 more columns]

## Sheet: Fig S1.data
Fig S1a
Relative TRIB3 Level
Time (Hr)	TRIB3-WT			TRIB3-Q84R
0	100	100	100	100	100	100
1	88.563	98.38	111	112.7	89.406	113.39
2	76.322	84.43	87.98	102	92.453	107
4	37.357	64.25	63.654	116	87.123	105
6	11.343	30.45	30.807	109	60.85	90.47
8	4.522	11.87	8.87	106	51.959	67.89
Fig S1f
Number of thymocytes (107)
WT	CreLysmTrib3F/F	CreLckTrib3F/F	CreCD19Trib3F/F
5.36	2.38	1.04	1.3
5.73	3.27	1.3	0.83
1.02	1.02	2.08	3.267
1.09	1.28	3.48	2.97
0.938	0.763	4.34	5.38
Fig S1h
Number of B cells (% of B220+ cells)
WT	CreLysmTrib3F/F	CreLckTrib3F/F	CreCD19Trib3F/F
45.73	48.02	25.663	47.21
45.54	39.77	23.72	50.88
50.38	34.28	46.69	30.2
47.57	48.02	55.663	47.21
36.53	49.77	33.72	50.88
38.21	64.28	56.69	40.2
Fig S1g
Number of T cells (% of CD3+ cells)
WT	CreLysmTrib3F/F	CreLckTrib3F/F	CreCD19Trib3F/F
31.4	25.57	35.77	34.71
28.41	39.94	21.98	36.04
39.29	30.71	35.76	40.47
29.99	45.57	10.77	34.71
30.46	39.94	44.98	26.04
36.77	30.71	29.76	30.47
Fig S1i
Number of myeloid cells (% of CD11b+ cells)
WT	CreLysmTrib3F/F	CreLckTrib3F/F	CreCD19Trib3F/F
22.03	12.94	16.94	12.76
12.72	22.25	11.23	16.54
10.74	13.2	12.6	16.56
11.83	15.25	14.83	12.98
10.02	14.2	14.79	11.57
16.39	9.92	15.5	15.39

## Sheet: Fig S2.data
S2a Relative mRNA level
TFAP4		PLD6		CCNA2		CCND1		CCNE1
CtrlCas9	TRIB3Cas9	CtrlCas9	TRIB3Cas9	CtrlCas9	TRIB3Cas9	CtrlCas9	TRIB3Cas9	CtrlCas9	TRIB3Cas9
0.970412	0.280616	0.852635	0.258849	0.890635	0.134588	0.90065	0.64588	0.91106	0.10358
0.862544	0.276753	1.32869	0.21025	1.12409	0.19025	1.02409	0.59077	1.0286	0.19014
1.19472	0.263645	0.876606	0.158239	0.97608	0.21213	0.77408	0.71301	0.898	0.1401

## Sheet: Fig S4.data
Fig S4c Relative MYC Level
Time (Min)	CTRL			UBE3B-WT			R346Q
0	100	100	100	100	100	100	100	100	100
5	98	100	89	87	77	90	99	89	97
15	89	70	97	80	70	89	90	80	97
30	87	76	90	10	21	30	90	79	98
45	54	39	60	7	19	13	39	47	50
60	38	45	30	1	5	0.8	25	47	29
Fig S4j Relative MYC Level
Time (Min)	shCTRL + siCTRL			shCTRL + siFBXW7			siFBXW7+shUBE3B
0	100	100	100	100	100	100	100	100	100
5	98	80	89	90	97	80	99	80	97
15	57	70	60	85	70	79	90	80	97
30	27	36	20	60	51	47	90	80	98
45	24	19	10	37	49	40	79	68	70
60	8	10	9	17	30	9	60	37	44

## Sheet: Fig S5.data
Fig S5d CFU numbers per well
MYCWT+shCtrl	MYCWT+shTRIB3	MYCT58A+shCtrl	MYCT58A+shTRIB3
130	79	148	108
134	84	175	124
145	66	170	133

[truncated: 3 more sheets: Fig S6.data, Fig S7.data, Fig S8.data]
